# Supplementary material for: KBTBD11, encoding a novel PPARγ target gene, is involved in NFATc1 proteolysis by interacting with HSC70 and HSP60
Source: Sci Rep. 2022 Nov 24;12:20273. doi: 10.1038/s41598-022-24929-5 (PMC9700792; doi:10.1038/s41598-022-24929-5)
Supplement: Supplementary file 3 — Supplementary Table 1. [file 41598_2022_24929_MOESM3_ESM.xlsx]

## Sheet: Supplementary Table 1
	Supplementary Table 1
	Forward and reverse primers and EMSA probes
	Target genes	Primers (5′→3′)
	Kbtbd11	F: TCAGCGTTTTCCGCTACCAT
	(for qPCR)	R: AACACAACGAAAGGGCTGGA
	Fabp4	F: TTTCCTTCAAACTGGGCGTG
	(for qPCR)	R: AGGGTTATGATGCTCTTCACCTTC
	Rplp0	F: ATGCAGCAGATCCGCATGT
	(for qPCR)	R: TTGCGCATCATGGTGTTCTT
	PPRE1	F: CCATCCGTGTGACCTTTGGCCCCAGTGGGA
	(for EMSA)	R: TCCCACTGGGGCCAAAGGTCACACGGATGG
	PPRE2	F: CTGAGTGGTAGGGTAAAGTTCAGCATGGGC
	(for EMSA)	R: GCCCATGCTGAACTTTACCCTACCACTCAG
	Kbtbd11 PPRE1	F: CGGGAGCTGGAAGGGTATTG
	(for ChIP)	R: GAACTTCCCGAGTGGACCAG
	Kbtbd11 PPRE2	F: GTCTCTAGCTTGAGGCCAGG
	(for ChIP)	R: TGACAGGCCTCTCACAGAGT
